# Supplementary material for: Epidemiological Characteristics of 2009 (H1N1) Pandemic Influenza Based on Paired Sera from a Longitudinal Community Cohort Study
Source: PLoS Med. 2011 Jun 21;8(6):e1000442. doi: 10.1371/journal.pmed.1000442 (PMC3119689; doi:10.1371/journal.pmed.1000442)
Supplement: Dataset S1 — Individual-level data from the serological study (see Table S4 for definition of fields). (0.05 MB CSV) [file pmed.1000442.s001.csv]

id	gender	age	date.of.baseline	date.of.followup	child.present	district
S090001-0	Female	72.2984257357974	18082	18229	2	HK Island
S090001-1	Male	76.3449691991786	18089	18229	2	HK Island
S090003-2	Male	72.3778234086242	18082	18219	2	HK Island
S090004-0	Male	18.7214236824093	18082	18212	1	KLN East
S090004-3	Female	45.2539356605065	18082	18212	1	KLN East
S090005-3	Female	61.3798767967146	18082	18226	2	KLN East
S090007-0	Male	26.3490759753593	18082	18271	2	KLN East
S090007-2	Female	48.1368925393566	18082	18271	2	KLN East
S090008-0	Male	5.43448275862069	18082	18229	1	KLN East
S090008-1	Male	7.50992470910335	18082	18229	1	KLN East
S090008-2	Female	44.0328542094456	18082	18229	1	KLN East
S090008-3	Male	45.015742642026	18082	18229	1	KLN East
S090010-1	Male	13.7713894592745	18086	18229	1	NT West
S090010-2	Female	47.0390143737166	18086	18229	1	NT West
S090011-3	Male	57.8891170431211	18086	18212	2	NT East
S090012-0	Female	43.9041752224504	18086	18212	2	NT East
S090013-0	Female	71.6030116358658	18086	18226	2	KLN West
S090015-2	Female	54.6803559206023	18086	18236	2	KLN West
S090016-2	Female	51.1348391512663	18086	18233	1	NT East
S090017-2	Male	48.7118412046543	18086	18212	1	NT East
S090018-0	Female	26.4147843942505	18086	18230	2	NT East
S090019-2	Female	46.7460643394935	18086	18230	1	NT West
S090020-0	Female	67.0910335386721	18086	18230	2	NT West
S090021-0	Male	12.0848733744011	18086	18229	1	KLN West
S090021-1	Female	48.7008898015058	18086	18229	1	KLN West
S090021-2	Male	49.5468856947296	18086	18229	1	KLN West
S090021-3	Female	50.2505133470226	18086	18229	1	KLN West
S090022-0	Male	19.4551676933607	18086	18273	2	NT East
S090022-1	Female	48.9911019849418	18086	18248	2	NT East
S090024-3	Female	39.1019849418207	18087	18229	2	KLN East
S090024-4	Male	40.35318275154	18087	18229	2	KLN East
S090024-6	Female	68.766598220397	18087	18229	2	KLN East
S090025-1	Female	52.9582477754962	18087	18278	2	NT East
S090026-3	Female	51.2936344969199	18087	18226	2	NT East
S090026-4	Male	55.4770704996578	18087	18226	2	NT East
S090027-0	Female	18.8090349075975	18087	18236	1	KLN West
S090028-1	Female	72.8624229979466	18087	18226	2	KLN East
S090029-1	Male	21.6618754277892	18087	18229	2	NT West
S090031-2	Female	38.7323750855578	18087	18271	1	NT West
S090033-1	Female	32.6543463381246	18087	18271	1	NT East
S090033-2	Female	35.813826146475	18088	18271	1	NT East
S090034-1	Female	53.2347707049966	18088	18229	2	NT East
S090035-0	Female	52.3559206023272	18088	18285	2	HK Island
S090038-2	Female	18.4175222450376	18088	18261	1	KLN West
S090039-0	Male	21.1991786447639	18095	18230	2	KLN East
S090039-1	Female	24.1204654346338	18095	18229	2	KLN East
S090039-2	Male	46.3956194387406	18088	18229	2	KLN East
S090039-3	Female	46.7460643394935	18095	18254	2	KLN East
S090040-0	Male	41.3579739904175	18088	18271	2	KLN East
S090041-0	Female	41.0184804928131	18088	18285	2	KLN West
S090042-0	Male	18.6146475017112	18089	18271	1	KLN East
S090042-1	Female	43.3538672142368	18089	18271	1	KLN East
S090042-2	Male	45.8672142368241	18089	18271	1	KLN East
S090043-1	Female	50.4996577686516	18089	18278	2	KLN West
S090044-1	Female	62.7871321013005	18089	18229	2	KLN West
S090045-2	Female	58.1793292265572	18089	18229	2	KLN East
S090045-3	Male	58.2505133470226	18089	18229	2	KLN East
S090047-2	Male	68.3613963039014	18089	18261	2	HK Island
S090047-3	Female	69.7056810403833	18089	18261	2	HK Island
S090048-3	Female	26.2477754962355	18089	18271	1	NT East
S090048-4	Male	35.6605065023956	18089	18271	1	NT East
S090051-0	Female	14.7077344284736	18089	18229	1	NT East
S090051-1	Male	17.0814510609172	18089	18229	1	NT East
S090051-2	Female	47.6878850102669	18089	18229	1	NT East
S090052-0	Female	18.5763175906913	18089	18226	1	HK Island
S090052-2	Female	50.590006844627	18089	18226	1	HK Island
S090052-3	Male	51.5373032169747	18089	18226	1	HK Island
S090053-0	Female	53.0403832991102	18089	18233	2	KLN East
S090054-0	Female	53.3388090349076	18089	18285	2	NT East
S090055-0	Female	16.8596851471595	18089	18219	1	NT East
S090055-1	Male	19.9698836413415	18089	18219	1	NT East
S090055-2	Female	47.9780971937029	18089	18219	1	NT East
S090055-3	Male	49.574264202601	18089	18219	1	NT East
S090056-5	Male	67.9397672826831	18089	18236	1	NT East
S090057-0	Female	24.0876112251882	18089	18262	2	NT West
S090058-0	Female	46.7022587268994	18089	18229	2	NT West
S090058-1	Male	49.8617385352498	18089	18229	2	NT West
S090060-0	Female	54.2696783025325	18093	18226	2	HK Island
S090060-1	Male	56.041067761807	18093	18226	2	HK Island
S090061-3	Male	42.757015742642	18093	18278	1	KLN West
S090062-3	Female	52.3915126625599	18093	18219	2	HK Island
S090062-4	Male	58.6036960985626	18093	18219	2	HK Island
S090063-3	Female	58.5571526351814	18093	18219	2	NT East
S090064-3	Male	53.2347707049966	18093	18262	1	HK Island
S090065-0	Female	29.8453114305270	18093	18219	2	KLN West
S090066-0	Female	20.0985626283368	18093	18229	2	KLN East
S090066-2	Female	48.7556468172485	18093	18229	2	KLN East
S090067-0	Male	18.7542778918549	18093	18229	1	KLN East
S090069-1	Male	19.0034223134839	18093	18251	1	NT East
S090070-1	Female	66.9705681040383	18093	18226	2	NT East
S090071-0	Female	52.7802874743326	18093	18250	2	NT East
S090071-1	Male	53.5715263518138	18094	18254	2	NT East
S090072-0	Female	11.0609171800137	18093	18251	1	NT West
S090072-1	Female	15.6796714579055	18093	18251	1	NT West
S090072-2	Female	46.6913073237509	18093	18251	1	NT West
S090072-3	Male	50.9130732375086	18093	18251	1	NT West
S090073-1	Male	43.8439425051335	18093	18243	2	HK Island
S090074-3	Male	59.2799452429843	18094	18229	2	NT West
S090075-0	Female	50.2642026009582	18094	18229	2	NT East
S090075-1	Male	53.3360711841205	18101	18229	2	NT East
S090076-0	Male	6.10758620689655	18094	18229	1	NT East
S090076-1	Female	32.6570841889117	18094	18229	1	NT East
S090076-2	Male	41.3716632443532	18094	18229	1	NT East
S090078-1	Male	72.8815879534565	18094	18229	2	HK Island
S090080-0	Female	62.4640657084189	18094	18229	2	NT East
S090081-0	Male	13.9958932238193	18094	18229	1	NT West
S090081-1	Female	51.0773442847365	18094	18229	1	NT West
S090081-2	Male	52.1834360027378	18094	18229	1	NT West
S090082-0	Male	21.2046543463381	18094	18254	2	NT West
S090083-0	Male	22.9021218343600	18094	18261	2	HK Island
S090084-0	Female	35.6796714579055	18094	18243	2	NT West
S090085-3	Male	65.7166324435318	18095	18229	2	NT East
S090086-0	Female	61.5770020533881	18095	18233	2	KLN West
S090089-2	Male	46.9568788501027	18095	18233	1	HK Island
S090090-2	Female	51.8740588637919	18095	18233	1	KLN East
S090092-0	Female	49.7686516084873	18095	18236	2	NT West
S090093-2	Female	39.4414784394251	18095	18253	1	NT East
S090093-3	Male	44.7830253251198	18095	18253	1	NT East
S090094-1	Female	66.5051334702259	18096	18236	2	KLN West
S090095-1	Female	18.0177960301164	18100	18229	1	NT West
S090095-3	Male	51.5537303216975	18100	18229	1	NT West
S090095-4	Female	52.4544832306639	18096	18229	1	NT West
S090096-0	Male	11.5592060232717	18096	18230	1	NT West
S090096-1	Female	38.2313483915127	18096	18230	1	NT West
S090099-0	Female	62.6475017111567	18096	18230	2	NT West
S090100-2	Female	48.4572210814511	18096	18233	2	NT West
S090101-2	Female	65.4428473648186	18096	18233	2	HK Island
S090102-1	Female	54.4503764544832	18096	18236	2	NT West
S090103-0	Male	43.0034223134839	18096	18236	2	KLN West
S090103-1	Female	46.3709787816564	18096	18236	2	KLN West
S090104-1	Female	62.817248459959	18096	18279	2	HK Island
S090104-2	Male	64.9034907597536	18096	18279	2	HK Island
S090105-1	Male	6.46068965517241	18096	18261	1	NT East
S090105-3	Female	36.3887748117728	18096	18261	1	NT East
S090106-0	Female	44.1314168377823	18096	18236	2	HK Island
S090106-1	Female	50.8364134154689	18096	18236	2	HK Island
S090107-0	Female	25.9466119096509	18096	18230	2	NT East
S090107-1	Female	27.0992470910335	18096	18230	2	NT East
S090107-2	Female	57.2922655715264	18096	18230	2	NT East
S090107-3	Male	65.2402464065708	18100	18230	2	NT East
S090108-1	Male	78.6803559206023	18096	18230	2	KLN East
S090109-0	Male	41.8973305954825	18096	18254	2	NT East
S090109-1	Female	73.533196440794	18096	18254	2	NT East
S090109-2	Male	79.0746064339494	18096	18254	2	NT East
S090110-2	Female	46.1984941820671	18096	18271	1	NT West
S090111-3	Female	51.2169746748802	18096	18271	1	KLN West
S090111-4	Male	53.1170431211499	18096	18271	1	KLN West
S090112-1	Male	32.249144421629	18096	18230	2	KLN East
S090112-2	Female	52.6543463381246	18096	18230	2	KLN East
S090112-3	Male	58.611909650924	18096	18230	2	KLN East
S090113-0	Male	10.8939082819986	18096	18251	1	NT East
S090113-1	Male	16.5886379192334	18096	18251	1	NT East
S090113-2	Female	46.2039698836413	18096	18251	1	NT East
S090113-3	Male	48.7118412046543	18096	18285	1	NT East
S090114-0	Female	60.6516084873374	18100	18252	2	NT East
S090114-1	Male	66.6338124572211	18103	18252	2	NT East
S090115-0	Female	61.2785763175907	18100	18230	2	KLN West
S090116-0	Male	9.13655172413793	18100	18251	1	NT West
S090116-1	Female	31.8740588637919	18100	18251	1	NT West
S090117-2	Female	50.4147843942505	18100	18230	2	NT West
S090117-3	Female	71.151266255989	18100	18230	2	NT West
S090117-4	Female	82.8689655172414	18100	18230	2	NT West
S090118-0	Female	26.4175222450376	18100	18278	2	NT East
S090119-1	Female	41.9712525667351	18100	18236	1	KLN East
S090120-1	Female	51.8631074606434	18100	18233	2	NT West
S090121-1	Female	58.6064339493498	18100	18236	2	NT East
S090122-1	Male	37.6865160848734	18100	18230	2	NT East
S090123-0	Male	37.5879534565366	18100	18229	2	KLN East
S090124-0	Male	18.9897330595483	18100	18261	1	NT East
S090124-1	Female	50.4914442162902	18100	18261	1	NT East
S090124-2	Male	51.7535934291581	18100	18261	1	NT East
S090127-2	Female	55.545516769336	18101	18230	2	NT East
S090128-6	Male	75.2799452429843	18101	18233	1	KLN West
S090129-0	Female	20.7556468172485	18101	18248	2	NT West
S090129-2	Female	45.07871321013	18103	18251	2	NT West
S090129-3	Male	22.0616016427105	18103	18251	2	NT West
S090130-0	Male	27.4332648870637	18101	18273	2	KLN East
S090131-1	Female	34.2532511978097	18101	18278	1	NT West
S090133-0	Male	22.362765229295	18101	18251	2	KLN East
S090134-0	Female	15.523613963039	18102	18243	1	KLN East
S090134-1	Female	19.8439425051335	18101	18243	1	KLN East
S090134-2	Male	22.4887063655031	18101	18243	1	KLN East
S090134-3	Female	48.0684462696783	18102	18243	1	KLN East
S090136-0	Female	56.4407939767283	18101	18233	2	NT West
S090136-1	Male	65.5058179329227	18107	18233	2	NT West
S090137-2	Female	53.6563997262149	18101	18233	1	NT West
S090137-3	Male	61.0431211498973	18101	18233	1	NT West
S090138-0	Female	18.2067077344285	18103	18236	1	NT East
S090138-1	Female	46.6447638603696	18101	18236	1	NT East
S090138-2	Male	49.5605749486653	18102	18273	1	NT East
S090139-3	Female	47.356605065024	18102	18271	1	NT East
S090140-0	Male	48.3805612594114	18102	18233	2	NT West
S090141-1	Female	39.9863107460643	18102	18262	1	NT West
S090141-2	Male	46.0889801505818	18102	18262	1	NT West
S090142-2	Female	50.6255989048597	18102	18273	1	HK Island
S090142-3	Male	55.1211498973306	18102	18273	1	HK Island
S090143-1	Male	14.1026694045175	18102	18236	1	NT East
S090143-4	Female	64.0164271047228	18102	18236	1	NT East
S090145-0	Female	12.4599589322382	18102	18278	1	KLN East
S090145-1	Female	43.0581793292266	18102	18278	1	KLN East
S090145-2	Female	69.9383983572895	18102	18233	1	KLN East
S090148-0	Female	11.8193018480493	18117	18250	1	HK Island
S090148-1	Female	14.8062970568104	18117	18250	1	HK Island
S090148-2	Female	46.7515400410678	18117	18236	1	HK Island
S090148-3	Male	60.1642710472279	18103	18236	1	HK Island
S090150-0	Male	8.4435318275154	18103	18236	1	KLN West
S090150-2	Female	46.5681040383299	18103	18236	1	KLN West
S090151-0	Male	51.1047227926078	18103	18236	2	HK Island
S090152-2	Male	47.4113620807666	18103	18236	1	NT East
S090153-2	Female	49.659137577002	18103	18243	2	NT West
S090154-1	Female	55.6577686516085	18103	18236	2	HK Island
S090155-1	Female	45.8179329226557	18103	18243	1	NT East
S090155-2	Male	53.1991786447639	18103	18243	1	NT East
S090156-1	Female	59.98083504449	18103	18236	2	NT East
S090156-2	Male	60.8021902806297	18103	18236	2	NT East
S090157-4	Female	43.0088980150582	18103	18243	1	KLN West
S090158-1	Female	65.5605749486653	18103	18236	1	KLN East
S090158-2	Male	66.2477754962354	18103	18236	1	KLN East
S090161-3	Female	48.7364818617385	18107	18236	1	NT East
S090162-1	Female	43.4880219028063	18107	18279	1	NT West
S090163-1	Female	73.5989048596851	18107	18233	2	NT East
S090164-0	Female	69.7850787132101	18107	18236	2	NT East
S090165-2	Male	75.4798083504449	18107	18236	2	KLN East
S090166-1	Female	34.072553045859	18107	18236	2	HK Island
S090166-2	Female	59.7152635181383	18107	18236	2	HK Island
S090167-1	Female	59.8302532511978	18107	18236	2	NT West
S090167-2	Male	61.1553730321697	18107	18236	2	NT West
S090169-0	Female	23.0088980150582	18107	18279	2	NT East
S090171-0	Female	15.0828199863107	18107	18285	1	HK Island
S090171-2	Female	45.5386721423682	18107	18285	1	HK Island
S090172-1	Male	75.2197125256673	18107	18236	2	KLN West
S090173-0	Male	36.1286789869952	18107	18278	2	KLN East
S090174-0	Female	66.6694045174538	18107	18236	2	HK Island
S090175-2	Female	45.8672142368241	18107	18278	1	HK Island
S090177-2	Female	45.0403832991102	18107	18271	1	NT East
S090178-1	Female	32.0246406570842	18107	18236	1	NT East
S090179-0	Female	26.7433264887064	18107	18251	2	KLN West
S090179-1	Female	39.8247775496235	18108	18248	2	KLN West
S090179-2	Male	55.6495550992471	18108	18248	2	KLN West
S090181-1	Female	24.2272416153320	18108	18236	2	KLN West
S090181-2	Female	51.6878850102669	18108	18236	2	KLN West
S090181-3	Male	62.094455852156	18110	18236	2	KLN West
S090182-1	Female	44.1067761806982	18108	18237	1	NT East
S090183-0	Female	17.8973305954825	18108	18252	1	NT West
S090183-1	Female	49.4373716632444	18108	18237	1	NT West
S090183-2	Male	57.368925393566	18108	18237	1	NT West
S090184-4	Female	54.0123203285421	18108	18237	2	KLN East
S090186-0	Female	17.4537987679671	18108	18262	1	NT West
S090186-2	Female	50.485968514716	18108	18262	1	NT West
S090187-0	Female	52.4982888432580	18108	18254	2	NT West
S090188-1	Female	62.694045174538	18109	18248	2	NT East
S090188-2	Male	71.0527036276523	18109	18248	2	NT East
S090189-0	Female	52.9472963723477	18109	18278	2	NT East
S090189-1	Male	53.2758384668036	18109	18278	2	NT East
S090190-0	Female	70.8364134154689	18109	18237	2	KLN East
S090190-1	Male	78.031485284052	18109	18237	2	KLN East
S090191-0	Male	12.2108145106092	18109	18237	1	KLN West
S090191-1	Female	46.6694045174538	18109	18237	1	KLN West
S090191-2	Male	49.9137577002053	18109	18237	1	KLN West
S090192-1	Male	23.0609171800137	18109	18271	2	NT East
S090192-2	Female	23.4715947980835	18109	18271	2	NT East
S090192-4	Female	55.4989733059548	18109	18271	2	NT East
S090193-0	Female	69.492128678987	18109	18254	2	KLN West
S090194-0	Male	47.0335386721424	18109	18278	2	HK Island
S090198-2	Male	46.1355236139630	18110	18237	2	NT East
S090199-2	Female	43.6550308008214	18110	18254	1	KLN East
S090200-0	Male	21.0650239561944	18110	18243	2	KLN West
S090202-0	Female	48.2354551676934	18115	18243	2	KLN East
S090202-1	Female	50.0287474332649	18110	18243	2	KLN East
S090204-0	Female	48.5448323066393	18110	18236	2	KLN West
S090205-0	Male	26.4887063655031	18115	18237	2	KLN East
S090205-1	Female	49.8617385352498	18110	18237	2	KLN East
S090206-2	Male	44.1013004791239	18110	18243	1	KLN East
S090206-3	Female	47.8631074606434	18110	18243	1	KLN East
S090207-1	Female	47.3538672142368	18110	18237	1	HK Island
S090208-3	Male	40.8596851471595	18110	18236	1	HK Island
S090209-0	Female	22.6995208761123	18110	18243	2	NT West
S090209-1	Female	25.5277207392197	18110	18244	2	NT West
S090209-3	Female	52.7145790554415	18110	18243	2	NT West
S090210-2	Male	24.1533196440794	18110	18278	1	NT East
S090210-3	Female	52.186173853525	18110	18278	1	NT East
S090210-4	Male	52.3394934976044	18110	18278	1	NT East
S090212-0	Female	47.3538672142368	18110	18237	2	KLN East
S090212-1	Male	49.347022587269	18110	18237	2	KLN East
S090214-0	Male	10.2395619438741	18110	18244	1	NT East
S090214-1	Male	12.5229295003422	18110	18244	1	NT East
S090214-2	Female	44.3175906913073	18110	18244	1	NT East
S090214-3	Male	46.4421629021218	18110	18244	1	NT East
S090215-0	Female	55.5099247091034	18110	18236	2	NT East
S090215-1	Male	60.9007529089665	18110	18236	2	NT East
S090218-3	Female	49.1362080766598	18110	18285	1	KLN West
S090219-1	Female	51.2580424366872	18110	18243	1	KLN East
S090219-2	Male	49.3771389459274	18110	18243	1	KLN East
S090221-0	Female	59.025325119781	18110	18236	2	NT West
S090221-1	Male	64.2956878850103	18110	18236	2	NT West
S090222-0	Male	4.54483230663929	18110	18278	1	NT East
S090222-1	Male	8.63724137931034	18110	18278	1	NT East
S090222-2	Female	37.6290212183436	18110	18278	1	NT East
S090222-3	Male	44.7474332648871	18110	18278	1	NT East
S090224-0	Female	52.9199178644764	18114	18237	2	NT West
S090224-1	Male	61.5742642026010	18114	18237	2	NT West
S090226-0	Female	9.29226557152635	18114	18237	1	KLN East
S090226-1	Female	39.2032854209446	18114	18237	1	KLN East
S090228-2	Female	25.3388090349076	18114	18278	2	KLN West
S090229-2	Male	54.4558521560575	18114	18243	2	KLN East
S090230-0	Female	11.0171115674196	18114	18254	1	NT West
S090230-1	Male	13.5797399041752	18114	18254	1	NT West
S090230-2	Female	19.2361396303901	18114	18254	1	NT West
S090230-3	Female	36.7008898015058	18114	18254	1	NT West
S090231-0	Male	40.662559890486	18114	18254	2	NT East
S090232-1	Female	28.3148528405202	18114	18243	2	KLN East
S090233-0	Female	54.7405886379192	18115	18237	2	NT East
S090234-0	Female	21.8206707734428	18115	18252	2	NT East
S090235-0	Male	18.5133470225873	18115	18254	1	KLN West
S090235-2	Female	21.8206707734428	18115	18254	1	KLN West
S090236-1	Male	19.2060232717317	18115	18244	1	NT West
S090236-2	Female	25.6290212183436	18117	18244	1	NT West
S090237-2	Female	56.7310061601643	18115	18243	2	NT West
S090240-0	Female	56.6516084873374	18115	18262	2	KLN West
S090241-0	Female	35.8822724161533	18115	18244	2	KLN East
S090242-1	Male	20.6160164271047	18115	18297	1	NT West
S090243-0	Female	47.9671457905544	18115	18244	2	NT West
S090245-2	Male	39.9972621492129	18117	18285	1	NT West
S090246-0	Female	62.4722792607803	18116	18244	2	KLN East
S090247-0	Female	61.8179329226557	18116	18251	2	HK Island
S090248-0	Female	38.6557152635181	18116	18243	2	HK Island
S090248-1	Female	63.6824093086927	18116	18243	2	HK Island
S090250-1	Female	54.2450376454483	18122	18244	2	KLN East
S090250-2	Male	57.3388090349076	18116	18244	2	KLN East
S090251-1	Female	53.4182067077344	18116	18244	2	HK Island
S090251-2	Male	56.7145790554415	18116	18244	2	HK Island
S090252-1	Female	44.4681724845996	18117	18244	1	NT East
S090253-0	Female	20.9390828199863	18117	18278	2	NT West
S090253-1	Female	47.4031485284052	18117	18278	2	NT West
S090254-1	Male	67.9972621492129	18117	18250	2	KLN East
S090255-4	Male	50.7323750855578	18117	18243	1	KLN East
S090256-3	Female	69.5715263518138	18117	18243	1	HK Island
S090257-0	Female	49.9603011635866	18117	18244	2	KLN East
S090257-1	Male	52.9253935660507	18124	18244	2	KLN East
S090258-0	Female	28.2874743326489	18117	18244	2	KLN East
S090258-1	Female	29.9110198494182	18117	18244	2	KLN East
S090258-2	Female	51.8986995208761	18117	18244	2	KLN East
S090258-3	Female	57.9876796714579	18117	18244	2	KLN East
S090259-1	Female	47.2662559890486	18117	18250	2	NT West
S090259-2	Male	49.7522245037645	18117	18250	2	NT West
S090262-0	Female	56.8925393566051	18121	18271	2	NT East
S090263-0	Female	71.3347022587269	18121	18244	2	HK Island
S090264-2	Male	25.2402464065708	18121	18278	1	KLN West
S090264-3	Female	50.5982203969884	18121	18278	1	KLN West
S090264-4	Male	65.4483230663929	18121	18278	1	KLN West
S090265-0	Female	19.5975359342916	18121	18261	2	KLN East
S090267-2	Female	44.2436687200548	18121	18237	1	KLN East
S090269-0	Female	64.7611225188227	18122	18244	2	NT East
S090269-1	Male	75.4989733059548	18122	18244	2	NT East
S090270-0	Female	56.8213552361396	18122	18250	2	HK Island
S090270-1	Male	65.3196440793977	18122	18250	2	HK Island
S090272-2	Female	68.6954140999316	18122	18237	2	HK Island
S090273-0	Male	70.5051334702259	18124	18278	2	KLN West
S090273-1	Female	72.0136892539357	18124	18278	2	KLN West
S090274-1	Female	28.8733744010951	18124	18243	2	NT East
S090274-2	Female	51.0225872689938	18124	18243	2	NT East
S090274-3	Male	54.340862422998	18124	18243	2	NT East
S090275-0	Male	7.29931034482759	18124	18271	1	HK Island
S090275-2	Female	11.8494182067077	18124	18271	1	HK Island
S090275-3	Female	46.4339493497604	18124	18271	1	HK Island
S090276-1	Female	52.227241615332	18124	18271	2	NT East
S090277-3	Female	54.8062970568104	18124	18248	2	HK Island
S090277-4	Male	56.7118412046543	18124	18248	2	HK Island
S090278-1	Female	52.0301163586585	18124	18250	2	HK Island
S090279-0	Female	70.7515400410678	18124	18262	2	NT East
S090279-1	Male	71.9425051334702	18124	18262	2	NT East
S090281-0	Female	55.0280629705681	18124	18279	2	NT East
S090281-1	Male	56.5530458590007	18124	18279	2	NT East
S090284-3	Female	45.0102669404517	18124	18243	1	KLN East
S090285-1	Female	37.8179329226557	18124	18254	1	KLN East
S090286-0	Female	45.0212183436003	18124	18243	2	KLN West
S090286-1	Male	46.0260095824778	18124	18243	2	KLN West
S090287-0	Female	33.7768651608487	18124	18273	2	KLN West
S090287-1	Female	51.8631074606434	18124	18271	2	KLN West
S090287-2	Male	72.8377823408624	18124	18271	2	KLN West
S090288-0	Female	49.6098562628337	18131	18243	2	KLN West
S090288-1	Male	60.9171800136893	18124	18243	2	KLN West
S090289-1	Female	65.0294318959617	18124	18243	2	KLN West
S090290-3	Female	54.0342231348392	18124	18243	1	HK Island
S090291-0	Male	73.8343600273785	18124	18261	2	KLN East
S090292-1	Female	54.5544147843943	18124	18278	2	NT East
S090294-1	Female	65.182751540041	18124	18244	2	KLN East
S090295-0	Female	18.0999315537303	18124	18243	1	NT East
S090296-2	Female	49.284052019165	18124	18278	1	NT East
S090297-1	Female	19.0198494182067	18128	18271	1	KLN East
S090298-3	Male	62.340862422998	18128	18243	1	NT West
S090298-4	Female	63.4031485284052	18128	18243	1	NT West
S090299-1	Female	63.3483915126626	18128	18243	2	KLN East
S090300-4	Male	59.2908966461328	18128	18243	1	NT East
S090301-1	Female	13.7330595482546	18128	18261	1	NT East
S090301-3	Female	43.6249144421629	18128	18261	1	NT East
S090302-1	Female	40.3696098562628	18159	18253	1	NT East
S090302-2	Male	44.6872005475702	18128	18253	1	NT East
S090303-0	Male	29.4346338124572	18128	18248	2	HK Island
S090304-1	Male	23.1895961670089	18128	18253	2	KLN East
S090305-1	Female	60.3668720054757	18128	18285	2	KLN West
S090306-0	Female	22.5516769336071	18128	18261	2	HK Island
S090307-0	Female	22.1327857631759	18128	18252	2	KLN East
S090307-3	Female	56.457221081451	18128	18252	2	KLN East
S090308-1	Male	54.8856947296372	18128	18250	2	KLN East
S090309-1	Female	37.8124572210815	18128	18244	2	NT West
S090310-0	Female	27.1731690622861	18128	18244	2	KLN West
S090311-0	Female	48.7145790554415	18128	18261	2	KLN East
S090311-1	Male	49.8124572210815	18128	18261	2	KLN East
S090312-0	Female	33.2895277207392	18129	18244	2	NT East
S090313-0	Male	5.93018480492813	18129	18252	1	NT East
S090313-1	Male	19.2470910335387	18129	18252	1	NT East
S090313-2	Female	44.5229295003422	18129	18252	1	NT East
S090314-0	Female	65.5523613963039	18129	18254	2	NT West
S090315-0	Male	26.7761806981520	18129	18251	2	KLN West
S090315-1	Female	55.1676933607118	18129	18251	2	KLN West
S090316-1	Female	58.4065708418891	18129	18254	2	KLN West
S090317-0	Male	5.61806981519507	18129	18243	1	HK Island
S090317-1	Female	42.8090349075975	18129	18243	1	HK Island
S090317-2	Male	46.9377138945927	18129	18243	1	HK Island
S090318-0	Female	59.9315537303217	18129	18248	2	KLN West
S090318-1	Male	65.8726899383984	18129	18248	2	KLN West
S090319-1	Female	24.9938398357290	18129	18261	2	NT East
S090319-3	Female	52.829568788501	18129	18261	2	NT East
S090320-0	Female	47.1649555099247	18129	18244	2	HK Island
S090320-1	Male	51.9397672826831	18129	18244	2	HK Island
S090321-0	Male	10.7351129363450	18129	18262	1	NT West
S090321-1	Male	13.8480492813142	18129	18262	1	NT West
S090321-2	Female	41.5468856947296	18129	18262	1	NT West
S090322-0	Female	15.0308008213552	18129	18278	1	NT West
S090322-2	Female	46.3709787816564	18129	18278	1	NT West
S090322-3	Male	50.8720054757016	18129	18278	1	NT West
S090323-2	Female	47.0746064339493	18129	18271	1	HK Island
S090324-2	Female	57.7494866529774	18129	18260	2	HK Island
S090325-3	Female	59.4250513347023	18129	18262	2	NT West
S090327-2	Male	59.8877481177276	18129	18252	2	NT West
S090329-3	Female	48.9472963723477	18129	18250	1	KLN East
S090331-0	Female	54.7268993839836	18129	18252	2	HK Island
S090331-1	Male	63.0937713894593	18129	18252	2	HK Island
S090332-0	Female	54.5954825462012	18129	18254	2	KLN West
S090332-2	Male	84.8579310344828	18129	18254	2	KLN West
S090333-3	Male	59.501711156742	18129	18297	2	KLN West
S090334-2	Male	49.4976043805613	18129	18253	1	KLN East
S090335-1	Female	51.6988364134155	18129	18278	2	HK Island
S090335-3	Female	55.7453798767967	18129	18278	2	HK Island
S090335-5	Male	70.7214236824093	18129	18278	2	HK Island
S090336-1	Female	19.7508555783710	18129	18278	1	NT West
S090336-2	Female	48.3039014373717	18135	18278	1	NT West
S090337-1	Female	71.4168377823409	18129	18273	2	KLN West
S090337-2	Male	76.0903490759754	18129	18273	2	KLN West
S090340-0	Female	12.2108145106092	18129	18279	1	NT East
S090340-3	Male	56.5831622176591	18129	18273	1	NT East
S090341-1	Female	49.4236824093087	18129	18252	2	KLN West
S090342-2	Female	50.4996577686516	18129	18244	1	KLN West
S090343-1	Female	54.8172484599589	18131	18252	2	KLN West
S090345-2	Male	24.4325804243669	18131	18261	1	KLN East
S090346-1	Female	46.7186858316222	18131	18251	1	KLN East
S090347-0	Female	14.9705681040383	18131	18250	1	NT West
S090347-1	Male	16.1560574948665	18131	18250	1	NT West
S090347-2	Female	37.6481861738535	18131	18250	1	NT West
S090347-3	Male	40.3449691991786	18131	18250	1	NT West
S090348-2	Female	46.6611909650924	18131	18252	2	NT East
S090349-1	Female	39.4086242299795	18131	18251	1	NT East
S090349-2	Male	41.1362080766598	18131	18251	1	NT East
S090350-1	Male	63.5044490075291	18131	18250	2	KLN West
S090351-0	Male	19.6440793976728	18131	18285	2	NT East
S090351-1	Female	21.2484599589322	18131	18278	2	NT East
S090352-0	Female	33.7686516084873	18131	18248	2	NT East
S090352-1	Female	65.429158110883	18131	18248	2	NT East
S090353-0	Female	17.9192334017796	18131	18251	1	NT East
S090353-1	Female	42.8829568788501	18131	18251	1	NT East
S090353-2	Male	52.1232032854209	18136	18251	1	NT East
S090354-0	Female	33.7878165639973	18131	18251	2	HK Island
S090354-1	Male	34.1464750171116	18131	18251	2	HK Island
S090355-3	Male	55.8767967145791	18131	18248	2	KLN West
S090356-2	Female	57.45106091718	18131	18248	2	NT West
S090357-0	Female	12.1423682409309	18131	18250	1	NT East
S090357-1	Female	43.668720054757	18131	18250	1	NT East
S090358-0	Female	23.6303901437372	18131	18278	2	NT East
S090358-2	Male	58.9815195071869	18131	18252	2	NT East
S090358-3	Female	60.37234770705	18131	18252	2	NT East
S090359-2	Male	68.72553045859	18131	18262	1	NT East
S090360-1	Female	24.5010266940452	18131	18250	1	NT East
S090360-2	Female	57.3196440793977	18131	18250	1	NT East
S090361-0	Female	22.9377138945927	18131	18278	2	NT West
S090362-1	Female	45.7467488021903	18131	18279	1	KLN East
S090363-0	Male	102.275862068966	18131	18248	2	NT West
S090364-3	Male	47.3730321697468	18131	18248	1	KLN West
S090365-0	Female	58.8665297741273	18131	18252	2	HK Island
S090367-0	Female	14.4640657084189	18131	18254	1	NT East
S090367-2	Female	45.8370978781656	18131	18254	1	NT East
S090368-0	Female	3.60301163586585	18131	18250	1	HK Island
S090368-1	Female	7.36755646817248	18131	18250	1	HK Island
S090368-2	Male	38.9897330595483	18131	18250	1	HK Island
S090368-3	Female	42.2012320328542	18131	18250	1	HK Island
S090369-0	Female	62.6913073237509	18131	18251	2	KLN East
S090369-1	Male	64.933607118412	18131	18251	2	KLN East
S090370-0	Male	55.5893223819302	18131	18271	2	HK Island
S090370-1	Male	57.3032169746749	18131	18271	2	HK Island
S090371-1	Female	25.9192334017796	18131	18285	2	HK Island
S090371-2	Female	54.7433264887064	18131	18285	2	HK Island
S090372-0	Male	9.05103448275862	18131	18285	1	NT West
S090372-1	Female	35.2361396303901	18131	18285	1	NT West
S090372-2	Male	36.7091033538672	18131	18285	1	NT West
S090372-3	Female	60.7446954140999	18131	18279	1	NT West
S090372-4	Male	65.7221081451061	18131	18279	1	NT West
S090374-2	Male	67.3757700205339	18131	18248	2	NT East
S090375-0	Male	20.9281314168378	18131	18251	2	NT East
S090376-3	Female	61.8918548939083	18131	18252	2	NT East
S090377-0	Female	32.6187542778919	18131	18251	2	HK Island
S090377-1	Male	34.4312114989733	18131	18251	2	HK Island
S090378-3	Male	56.5503080082136	18131	18297	2	KLN East
S090379-0	Female	4.20689655172414	18131	18261	1	NT East
S090379-1	Female	4.20689655172414	18131	18261	1	NT East
S090379-2	Female	29.5797399041752	18131	18261	1	NT East
S090380-2	Female	56.662559890486	18131	18251	2	HK Island
S090381-0	Female	22.3052703627652	18131	18254	2	NT East
S090381-2	Male	24.7036276522930	18131	18250	2	NT East
S090382-0	Female	16.5393566050650	18131	18279	1	NT East
S090382-1	Male	20.7802874743326	18131	18251	1	NT East
S090382-2	Female	47.8193018480493	18131	18251	1	NT East
S090383-2	Female	41.8343600273785	18131	18285	1	HK Island
S090383-3	Male	58.6639288158795	18131	18285	1	HK Island
S090385-1	Male	45.7932922655715	18131	18253	2	HK Island
S090386-0	Female	24.0438056125941	18131	18250	2	NT West
S090388-0	Female	14.9404517453799	18131	18261	1	NT East
S090388-1	Female	20.1971252566735	18131	18261	1	NT East
S090388-2	Female	45.1772758384668	18131	18261	1	NT East
S090388-3	Male	50.7843942505133	18131	18261	1	NT East
S090389-2	Male	35.8193018480493	18135	18252	2	NT West
S090389-3	Female	37.9164955509925	18135	18252	2	NT West
S090390-3	Male	42.6447638603696	18135	18250	1	NT East
S090391-0	Female	52.2026009582478	18135	18248	2	HK Island
S090393-1	Male	25.5824777549624	18135	18278	2	NT West
S090395-0	Female	14.6995208761123	18135	18250	1	NT West
S090395-1	Female	48.5968514715948	18135	18250	1	NT West
S090397-2	Female	46.2450376454483	18135	18248	1	HK Island
S090398-3	Female	47.5318275154004	18135	18273	1	NT West
S090399-0	Female	48.1286789869952	18135	18271	2	NT West
S090400-0	Female	57.8672142368241	18135	18253	2	KLN East
S090400-1	Male	58.7597535934292	18135	18253	2	KLN East
S090401-0	Female	55.8986995208761	18135	18254	2	HK Island
S090402-2	Male	52.911704312115	18135	18252	2	NT West
S090403-1	Male	74.6858316221766	18135	18252	2	HK Island
S090404-2	Female	52.6899383983573	18135	18254	1	HK Island
S090405-2	Female	53.9603011635866	18135	18261	2	NT East
S090407-1	Male	51.1649555099247	18135	18271	2	NT West
S090409-2	Female	40.5229295003422	18135	18271	1	NT West
S090410-2	Male	60.3477070499658	18135	18250	2	KLN West
S090411-0	Female	23.8193018480493	18135	18244	2	KLN West
S090411-2	Female	28.4325804243669	18143	18273	2	KLN West
S090411-3	Female	52.0054757015743	18135	18244	2	KLN West
S090411-4	Male	57.6865160848734	18138	18244	2	KLN West
S090412-2	Male	36.3887748117728	18135	18278	1	HK Island
S090413-3	Female	62.5817932922656	18135	18271	1	HK Island
S090413-4	Male	71.9917864476386	18135	18278	1	HK Island
S090414-1	Female	18.1793292265572	18135	18273	1	NT East
S090414-2	Female	47.5427789185489	18135	18273	1	NT East
S090415-2	Male	17.7631759069131	18135	18262	1	NT East
S090415-6	Female	45.6290212183436	18135	18244	1	NT East
S090416-1	Male	20.9171800136893	18135	18261	1	NT East
S090418-2	Male	39.5674195756331	18135	18250	1	KLN East
S090421-0	Male	26.2559890485969	18136	18243	2	KLN East
S090422-3	Male	56.3367556468172	18136	18252	1	HK Island
S090423-1	Female	48.2819986310746	18136	18243	2	KLN East
S090424-1	Female	63.0362765229295	18136	18244	2	HK Island
S090425-2	Female	47.9206023271732	18136	18262	1	NT West
S090426-2	Female	42.3518138261465	18136	18262	2	HK Island
S090427-1	Female	60.7967145790554	18136	18271	2	KLN West
S090428-1	Female	53.7987679671458	18136	18244	2	KLN West
S090429-0	Male	15.6906228610541	18136	18278	1	NT East
S090429-1	Female	41.9849418206708	18136	18278	1	NT East
S090433-2	Female	45.0924024640657	18136	18251	1	KLN West
S090435-3	Male	53.0458590006845	18136	18253	2	NT West
S090436-1	Male	71.9698836413416	18136	18262	2	NT West
S090437-1	Female	50.2422997946612	18136	18273	2	NT West
S090440-0	Female	13.2648870636550	18138	18250	1	HK Island
S090440-2	Female	48.6570841889117	18138	18250	1	HK Island
S090441-0	Male	13.1197809719370	18138	18250	1	HK Island
S090441-1	Female	44.7392197125257	18138	18250	1	HK Island
S090441-2	Male	46.6776180698152	18138	18250	1	HK Island
S090442-0	Female	12.5284052019165	18138	18271	1	NT East
S090442-2	Female	19.0773442847365	18138	18244	1	NT East
S090442-3	Male	20.9527720739220	18138	18244	1	NT East
S090442-4	Female	46.9568788501027	18138	18271	1	NT East
S090443-1	Male	40.4818617385353	18138	18244	2	NT East
S090446-0	Female	49.015742642026	18138	18271	2	NT West
S090446-1	Male	52.9664613278576	18138	18271	2	NT West
S090447-1	Male	35.6550308008214	18138	18250	2	HK Island
S090448-0	Male	14.8501026694045	18138	18244	1	HK Island
S090448-3	Female	47.6495550992471	18138	18251	1	HK Island
S090448-4	Male	54.072553045859	18138	18244	1	HK Island
S090449-1	Female	59.3894592744695	18138	18252	2	HK Island
S090450-2	Female	65.7084188911704	18138	18262	2	NT East
S090450-3	Male	68.9883641341547	18138	18250	2	NT East
S090451-0	Female	16.4298425735797	18138	18254	1	HK Island
S090451-1	Male	17.8206707734428	18138	18254	1	HK Island
S090451-2	Female	44.5913757700205	18138	18254	1	HK Island
S090451-3	Male	56.6461327857632	18138	18254	1	HK Island
S090453-0	Female	49.8261464750171	18138	18278	2	KLN East
S090454-0	Male	8.30620689655172	18138	18254	1	NT East
S090454-2	Female	29.8672142368241	18138	18254	1	NT East
S090454-3	Female	49.4346338124572	18138	18254	1	NT East
S090454-4	Female	54.9979466119097	18138	18254	1	NT East
S090454-5	Male	62.8501026694045	18142	18254	1	NT East
S090455-3	Male	69.7467488021903	18138	18279	2	NT East
S090456-1	Female	62.8911704312115	18138	18285	2	NT West
S090457-1	Female	77.3908281998631	18138	18253	2	KLN West
S090459-2	Male	51.7782340862423	18138	18251	2	NT West
S090460-0	Male	13.2566735112936	18143	18251	1	KLN East
S090460-1	Male	55.7946611909651	18138	18251	1	KLN East
S090461-2	Male	38.7898699520876	18138	18261	1	HK Island
S090461-3	Female	40.2737850787132	18138	18261	1	HK Island
S090462-1	Male	58.5954825462012	18138	18251	2	NT East
S090463-0	Male	38.6146475017112	18138	18279	2	NT West
S090464-0	Female	60.4736481861739	18138	18251	2	KLN West
S090465-2	Female	22.4585900068446	18138	18253	2	HK Island
S090466-0	Male	75.1649555099247	18138	18262	2	HK Island
S090466-1	Female	75.3073237508556	18138	18262	2	HK Island
S090467-3	Male	70.5653661875428	18138	18244	2	HK Island
S090468-0	Female	50.8856947296372	18138	18250	2	NT West
S090469-0	Male	5.71115674195756	18138	18244	1	NT West
S090469-1	Female	28.1149897330595	18138	18244	1	NT West
S090470-2	Male	54.113620807666	18138	18273	1	KLN West
S090470-3	Male	56.7364818617385	18138	18273	1	KLN West
S090472-1	Female	59.5701574264203	18138	18273	2	KLN West
S090473-0	Male	5.79603011635866	18138	18244	1	KLN East
S090473-1	Male	8.59958932238193	18138	18244	1	KLN East
S090473-2	Female	33.5523613963039	18138	18244	1	KLN East
S090473-3	Male	41.8535249828884	18138	18244	1	KLN East
S090474-2	Female	54.6611909650924	18138	18250	2	HK Island
S090474-3	Male	57.5496235455168	18138	18250	2	HK Island
S090477-1	Female	53.9849418206708	18138	18271	2	KLN West
S090477-2	Male	58.4147843942505	18138	18271	2	KLN West
S090478-2	Female	58.8774811772758	18138	18273	2	NT West
S090478-3	Male	63.3210130047912	18138	18273	2	NT West
S090479-3	Male	54.0561259411362	18138	18279	2	HK Island
S090481-2	Female	50.8281998631075	18138	18278	1	NT West
S090481-3	Male	54.0177960301164	18138	18278	1	NT West
S090482-1	Male	73.0869267624914	18138	18251	2	NT East
S090482-2	Female	73.2484599589322	18138	18251	2	NT East
S090483-2	Female	54.861054072553	18138	18250	2	KLN East
S090484-0	Male	13.6208076659822	18138	18250	1	KLN West
S090484-1	Female	15.8521560574949	18138	18250	1	KLN West
S090484-2	Female	46.4010951403149	18138	18250	1	KLN West
S090484-3	Male	46.7460643394935	18138	18250	1	KLN West
S090485-0	Female	41.6235455167693	18138	18273	2	NT East
S090486-1	Male	17.9876796714579	18138	18279	1	NT East
S090487-0	Female	25.6810403832991	18138	18261	2	KLN West
S090487-2	Male	54.6283367556468	18138	18261	2	KLN West
S090489-2	Female	52.8952772073922	18138	18250	2	HK Island
S090490-0	Female	56.5913757700205	18142	18273	2	KLN West
S090492-1	Female	61.596167008898	18142	18273	2	HK Island
S090492-2	Male	70.2888432580424	18142	18273	2	HK Island
S090493-2	Female	52.7364818617385	18143	18273	2	KLN East
S090493-3	Male	59.1047227926078	18142	18273	2	KLN East
S090495-1	Male	59.0746064339493	18142	18273	2	KLN West
S090496-0	Female	19.4442162902122	18142	18250	2	NT West
S090497-0	Male	27.9397672826831	18142	18271	2	KLN West
S090498-3	Male	50.715947980835	18142	18285	1	HK Island
S090499-0	Female	75.1676933607118	18142	18252	2	NT West
S090500-1	Male	63.3921971252567	18142	18271	2	NT West
S090502-0	Male	20.2272416153320	18142	18278	2	KLN East
S090503-0	Female	37.6974674880219	18145	18278	2	NT East
S090503-1	Female	58.0479123887748	18142	18261	2	NT East
S090503-2	Male	65.5058179329227	18142	18261	2	NT East
S090504-2	Female	54.8720054757016	18142	18244	2	NT West
S090507-0	Female	79.0198494182067	18143	18251	2	HK Island
S090508-0	Male	44.2354551676934	18143	18251	2	KLN West
S090508-1	Female	56.3093771389459	18143	18251	2	KLN West
S090509-0	Male	16.8240930869268	18143	18273	1	NT East
S090509-1	Female	21.1964407939767	18143	18273	1	NT East
S090509-2	Female	49.3169062286105	18143	18273	1	NT East
S090510-2	Female	50.3737166324435	18143	18251	2	NT East
S090511-4	Female	54.7679671457906	18143	18261	1	HK Island
S090512-1	Female	51.3702943189596	18143	18261	2	NT West
S090513-2	Female	39.1567419575633	18143	18297	1	KLN West
S090513-3	Male	51.9890485968515	18143	18297	1	KLN West
S090514-0	Male	32.0821355236140	18143	18279	2	KLN West
S090515-3	Male	43.0335386721424	18143	18278	1	NT East
S090516-0	Female	69.1170431211499	18143	18271	2	KLN East
S090518-0	Female	10.6420260095825	18143	18254	1	NT West
S090518-1	Female	43.6084873374401	18143	18254	1	NT West
S090519-0	Female	27.4962354551677	18143	18261	2	NT West
S090520-3	Male	63.3894592744695	18143	18244	1	NT East
S090522-3	Female	59.7453798767967	18143	18278	1	KLN West
S090522-4	Male	61.6892539356605	18143	18278	1	KLN West
S090523-0	Female	47.7399041752224	18143	18271	2	NT East
S090523-1	Male	54.9596167008898	18143	18271	2	NT East
S090524-0	Female	62.4722792607803	18145	18278	2	KLN East
S090525-0	Female	8.12413793103448	18145	18244	1	NT West
S090525-1	Female	33.347022587269	18145	18244	1	NT West
S090526-0	Male	15.4852840520192	18145	18244	1	NT East
S090526-1	Female	20.7310061601643	18145	18244	1	NT East
S090526-2	Female	51.1375770020534	18145	18244	1	NT East
S090528-0	Female	35.3867214236824	18152	18273	2	KLN East
S090528-1	Male	45.3744010951403	18145	18273	2	KLN East
S090529-0	Female	32.1724845995893	18145	18262	2	KLN East
S090529-1	Female	56.6242299794661	18145	18262	2	KLN East
S090530-0	Male	10.7898699520876	18145	18251	1	HK Island
S090530-2	Female	47.0992470910335	18145	18251	1	HK Island
S090531-2	Female	46.7460643394935	18145	18271	1	NT East
S090531-3	Male	50.8281998631075	18145	18271	1	NT East
S090533-2	Female	26.4722792607803	18145	18250	1	KLN East
S090536-0	Male	5.927446954141	18145	18299	1	NT East
S090536-1	Female	45.7549623545517	18145	18299	1	NT East
S090536-2	Male	50.7816563997262	18145	18299	1	NT East
S090538-0	Female	11.8740588637919	18145	18278	1	NT West
S090538-2	Female	43.9206023271732	18145	18278	1	NT West
S090539-0	Female	17.6673511293634	18145	18271	1	HK Island
S090539-2	Female	46.9295003422313	18145	18271	1	HK Island
S090540-0	Female	68.145106091718	18145	18278	2	HK Island
S090540-1	Male	71.7563312799452	18145	18278	2	HK Island
S090542-0	Female	54.8199863107461	18145	18244	2	NT East
S090543-0	Male	19.6440793976728	18145	18279	2	KLN East
S090543-3	Female	23.0773442847365	18145	18279	2	KLN East
S090544-0	Female	41.6837782340862	18149	18251	2	NT East
S090544-1	Male	43.5564681724846	18145	18251	2	NT East
S090545-0	Male	20.72553045859	18145	18244	2	NT East
S090545-1	Male	20.72553045859	18145	18244	2	NT East
S090545-2	Female	25.6016427104723	18145	18244	2	NT East
S090545-3	Female	56.1505817932923	18145	18244	2	NT East
S090548-0	Male	15.2416153319644	18145	18251	1	HK Island
S090548-1	Male	22.5297741273101	18145	18251	1	HK Island
S090548-2	Female	50.6447638603696	18145	18251	1	HK Island
S090549-1	Female	21.7385352498289	18145	18278	1	NT East
S090551-3	Male	47.5838466803559	18149	18250	1	NT East
S090553-1	Female	47.5811088295688	18149	18261	2	NT West
S090553-2	Male	52.5749486652977	18149	18261	2	NT West
S090554-3	Male	44.8651608487337	18149	18252	1	KLN West
S090555-1	Female	57.8097193702943	18149	18252	2	KLN West
S090556-3	Male	34.54893908282	18149	18273	1	NT East
S090557-0	Male	17.3114305270363	18149	18279	1	NT East
S090557-2	Female	48.2354551676934	18149	18279	1	NT East
S090558-2	Female	45.6262833675565	18149	18254	1	NT West
S090559-0	Male	24.3531827515400	18149	18253	2	NT East
S090560-3	Female	46.2121834360027	18149	18243	1	NT West
S090561-0	Female	10.4914442162902	18149	18252	1	NT West
S090561-1	Male	14.5325119780972	18149	18252	1	NT West
S090561-2	Female	32.3230663928816	18149	18252	1	NT West
S090561-3	Male	38.0369609856263	18149	18252	1	NT West
S090564-2	Female	44.684462696783	18150	18244	1	NT West
S090565-1	Female	40.4709103353867	18150	18248	1	NT West
S090566-0	Female	10.2149212867899	18152	18250	1	KLN West
S090566-1	Female	43.4305270362765	18150	18250	1	KLN West
S090568-0	Female	24.9801505817933	18150	18251	2	NT East
S090569-2	Female	56.1067761806982	18150	18252	2	KLN East
S090570-1	Female	22.1273100616016	18150	18243	2	KLN East
S090572-1	Female	45.0212183436003	18152	18244	2	HK Island
S090572-2	Male	51.8494182067077	18152	18244	2	HK Island
S090573-0	Female	67.5509924709103	18152	18243	2	KLN West
S090575-1	Female	50.7597535934292	18152	18250	1	HK Island
S090576-0	Male	22.7132101300479	18152	18250	2	NT East
S090576-1	Female	55.8220396988364	18152	18250	2	NT East
S090577-0	Male	14.2258726899384	18152	18244	1	HK Island
S090577-2	Female	43.5455167693361	18152	18244	1	HK Island
S090577-3	Male	43.9726214921287	18152	18244	1	HK Island
S090579-0	Male	51.2991101984942	18152	18251	2	NT West
S090579-1	Female	53.9411362080767	18152	18251	2	NT West
S090581-1	Female	30.1300479123888	18152	18250	2	HK Island
S090581-2	Female	56.35318275154	18152	18250	2	HK Island
S090582-0	Male	10.8501026694045	18152	18251	1	KLN West
S090582-1	Female	35.5920602327173	18152	18251	1	KLN West
S090582-2	Male	55.6960985626283	18152	18251	1	KLN West
S090584-0	Female	53.2046543463381	18152	18251	2	NT East
S090585-0	Female	62.3655030800821	18152	18261	2	KLN East
S090586-1	Female	52.4599589322382	18152	18248	1	NT West
S090587-2	Male	35.378507871321	18152	18273	1	NT West
S090588-0	Female	54.113620807666	18152	18271	2	KLN East
S090590-2	Male	40.580424366872	18152	18285	2	NT West
